# Supplementary material for: Machine learned daily life history classification using low frequency tracking data and automated modelling pipelines: application to North American waterfowl
Source: Mov Ecol. 2022 May 16;10:23. doi: 10.1186/s40462-022-00324-7 (PMC9109391; doi:10.1186/s40462-022-00324-7)
Supplement: Supplementary file 2 — Additional file 2. Feature Engineering Script for Daily Activity Classification of Waterfowl Life History States. [file 40462_2022_324_MOESM2_ESM.r]

# File 2 R Code for feature engineering.R
# Version 1.0
# Author: Cory Overton, Dixon Field Station, Western Ecological Research Center, USGS
# coverton @ usgs.gov

`%ni%` <- Negate(`%in%`)

library(readr)
library(dplyr)
library(amt)
library(lubridate)
library(geosphere)
library(maptools)
library(rgdal)
library(tidyr)
library(readxl)
library(sf)
library(rstudioapi)
library(stringr)


##class heirarchy migration > dead > nesting > brooding > molting > general
## this means if ANY day in the 10 day period is a "higher" ranked class the whole 10 days will be called that class - 
## An Alternative would be to use which class if the most common in the duration 
###...but that could miss nesting and migration pretty often

dataduration <-as.numeric(showPrompt(title="Enter desired classification duration (days)", "Number of Days to classify as a unit", default = 1))
datainterval <-as.numeric(showPrompt(title="Enter desired number of locations per day", "Number of locs per day", default = 24))


AllLocs <- read_csv("D:/AllLocsReducedColumns.csv", 
                                      col_types = cols(individual_local_identifier = col_character(), 
                                                       tag_local_identifier = col_character(), 
                                                       individual_taxon_canonical_name = col_character(), 
                                                       timestamp = col_datetime(format = "%Y-%m-%d %H:%M:%S")))
animaldeployments <- read_csv("D:/testMB2animals.csv", 
                           col_types = cols(comments = col_skip(), 
                                            death_comments = col_skip(), earliest_date_born = col_skip(), 
                                            exact_date_of_birth = col_skip(), 
                                            id = col_skip(), latest_date_born = col_skip(), 
                                            local_identifier = col_character(), 
                                            nick_name = col_skip(), ring_id = col_skip(), 
                                            sex = col_skip(), taxon_canonical_name = col_character(), 
                                            timestamp_start = col_datetime(format = "%Y-%m-%d %H:%M:%S"), 
                                            timestamp_end = col_datetime(format = "%Y-%m-%d %H:%M:%S"), 
                                            number_of_events = col_skip(), number_of_deployments = col_skip(), 
                                            sensor_type_ids = col_skip(), taxon_detail = col_skip()))

AllLocs <- left_join(AllLocs, animaldeployments, by = c("individual_local_identifier" = "local_identifier", "individual_taxon_canonical_name" = "taxon_canonical_name"))
AllLocs$Deploy_status <- if_else(is.na(AllLocs$timestamp_start),"Undeployed","Deployed")
AllLocs <- AllLocs %>% select(-c(individual_taxon_canonical_name, timestamp_start, timestamp_end))

inputdata <- read_csv("Inputfiles from tableau/outputs/FinalDate_and_Status_List_Full_Data_withfinalclass_MNDWI.csv", 
                                                                     col_types = cols(X1 = col_skip(), Timestamp = col_datetime(format = "%Y-%m-%d %H:%M:%S")))
inputdata$joinid_1 <- str_remove(inputdata$`Xdeployment ID`,"X")
inputdata$joinid_2 <- str_detect(inputdata$joinid_1, "dead")
inputdata$joinid <- if_else(inputdata$joinid_2 == TRUE, str_remove(inputdata$joinid_1, "dead"), inputdata$joinid_1)
inputdata <- inputdata %>% select(-(joinid_1))

FinalDate_and_Status_List_Full_Data <- inputdata


FinalDate_and_Status_List_Full_Data<- FinalDate_and_Status_List_Full_Data %>% 
  arrange(`Xdeployment ID`,Timestamp) %>% 
  mutate(birddate = paste0(`Xdeployment ID`,"_",date(Timestamp)))

dailyloccount <- as.data.frame(table(FinalDate_and_Status_List_Full_Data$birddate))
## subset higher cadences to 24 hours
Locsperday24<-FinalDate_and_Status_List_Full_Data[FinalDate_and_Status_List_Full_Data$birddate %in% dailyloccount$Var1[dailyloccount$Freq==24],]
Locsperday48<-FinalDate_and_Status_List_Full_Data[FinalDate_and_Status_List_Full_Data$birddate %in% dailyloccount$Var1[dailyloccount$Freq==48],]
Locsperday96<-FinalDate_and_Status_List_Full_Data[FinalDate_and_Status_List_Full_Data$birddate %in% dailyloccount$Var1[dailyloccount$Freq==96],]

Locsperday96.temp1<-Locsperday96 %>% group_by(birddate) %>% slice(which(row_number() %% 2==1)) %>% ungroup
Locsperday96.temp2<-Locsperday96 %>% group_by(birddate) %>% slice(which(row_number() %% 2==0)) %>% ungroup 
Locsperday96.1<-Locsperday96.temp1 %>% mutate(setnumber = 1) %>% group_by(birddate) %>% slice(which(row_number() %% 2==1)) %>% ungroup %>% mutate(birdset = paste0(`Xdeployment ID`,"_",setnumber), birddate = paste0(`Xdeployment ID`,"_",setnumber,"Z",date(Timestamp)))
Locsperday96.2<-Locsperday96.temp1 %>% mutate(setnumber = 2) %>% group_by(birddate) %>% slice(which(row_number() %% 2==0)) %>% ungroup %>% mutate(birdset = paste0(`Xdeployment ID`,"_",setnumber), birddate = paste0(`Xdeployment ID`,"_",setnumber,"Z",date(Timestamp)))
Locsperday96.3<-Locsperday96.temp2 %>% mutate(setnumber = 3) %>% group_by(birddate) %>% slice(which(row_number() %% 2==1)) %>% ungroup %>% mutate(birdset = paste0(`Xdeployment ID`,"_",setnumber), birddate = paste0(`Xdeployment ID`,"_",setnumber,"Z",date(Timestamp)))
Locsperday96.4<-Locsperday96.temp2 %>% mutate(setnumber = 4) %>% group_by(birddate) %>% slice(which(row_number() %% 2==0)) %>% ungroup %>% mutate(birdset = paste0(`Xdeployment ID`,"_",setnumber), birddate = paste0(`Xdeployment ID`,"_",setnumber,"Z",date(Timestamp)))
Locsperday48.1<-Locsperday48 %>% mutate(setnumber = 1) %>% group_by(birddate) %>% slice(which(row_number() %% 2==1)) %>% ungroup %>% mutate(birdset = paste0(`Xdeployment ID`,"_",setnumber), birddate = paste0(`Xdeployment ID`,"_",setnumber,"Z",date(Timestamp)))
Locsperday48.2<-Locsperday48 %>% mutate(setnumber = 2) %>% group_by(birddate) %>% slice(which(row_number() %% 2==0)) %>% ungroup %>% mutate(birdset = paste0(`Xdeployment ID`,"_",setnumber), birddate = paste0(`Xdeployment ID`,"_",setnumber,"Z",date(Timestamp)))
Locsperday24.1<-Locsperday24 %>% mutate(setnumber = 1) %>% group_by(birddate) %>% ungroup %>% mutate(birdset = paste0(`Xdeployment ID`,"_",setnumber), birddate = paste0(`Xdeployment ID`,"_",setnumber,"Z",date(Timestamp)))

FinalDate_and_Status_List_Full_Data<-bind_rows(Locsperday24.1,
                                               Locsperday48.1,
                                               Locsperday48.2,
                                               Locsperday96.1,
                                               Locsperday96.2,
                                               Locsperday96.3,
                                               Locsperday96.4)

FinalDate_and_Status_List_Full_Data %>% group_by(Status) %>% summarise(individualdays = length(unique(birddate)))

test1<- FinalDate_and_Status_List_Full_Data %>% ungroup()

for(i in 1:length(unique(test1$birdset))){
  if(i==1 & exists("compiled")) {rm(compiled)}
  print(paste0("Bird# ",i," of ",length(unique(test1$birdset))))
  testbird<-test1[test1$birdset==unique(test1$birdset)[i],]
  for(j in 1:length(unique(as.Date(testbird$Timestamp)))){
    testdaterange = testbird[testbird$Timestamp>=unique(as.Date(testbird$Timestamp))[j] & testbird$Timestamp<unique(as.Date(testbird$Timestamp))[j]+days(dataduration),]
    if(length(unique(as.Date(testdaterange$Timestamp)))!=dataduration) {next}
    testdaterange$uniqueID <- paste0(min(testdaterange$birddate),"_locsperday_",datainterval,"_classduration_",dataduration)
    if(length(unique(testdaterange$Status))>1) {next}  # meant to limit to continuous 10 day periods of constant activity
    #if("Migration" %in% unique(testdaterange$Status)) {testdaterange$Status <- "Migration"} else
    # if("End" %in% unique(testdaterange$Status)) {testdaterange$Status <- "End"} else
    #  if("Nesting" %in% unique(testdaterange$Status)) {testdaterange$Status <- "Nesting"} else
    #   if("Brooding" %in% unique(testdaterange$Status)) {testdaterange$Status <- "Brooding"} else
    #    if("Molting" %in% unique(testdaterange$Status)) {testdaterange$Status <- "Molting"} else
    #     {testdaterange$Status <- "General"}
    
    
    if(exists("compiled")) {compiled <- bind_rows(compiled,testdaterange)}
    if(!exists("compiled")) {compiled <- testdaterange}
  }
}

compiled %>% group_by(Status) %>% summarise(individualdays = length(unique(uniqueID)))

compiled$birddate <- compiled$uniqueID


tempdata<- compiled %>% group_by(birddate) %>% mutate(meanlat = mean(`Location-Lat`),
                                                      meanlong = mean(`Location-Long`),
                                                      location_long = `Location-Long`,
                                                      location_lat = `Location-Lat`,
                                                      scaled_lat = location_lat-mean(location_long),
                                                      scaled_long = location_long-mean(location_long),
                                                      ydate = yday(Timestamp))
tempdata <- tempdata %>% ungroup() %>% rowwise() %>% mutate(distHav = distHaversine(c(location_long, location_lat), c(meanlong, meanlat)))

tempdata <- tempdata %>% mutate(sindate = sin(2*pi*ydate/365),
                                cosdate = cos(2*pi*ydate/365))

a<-tempdata %>% ungroup
coordinates(a) <- ~ location_long + location_lat
proj4string(a)<-CRS("+proj=longlat +datum=WGS84")
b<-solarpos(a,a$Timestamp)
## add to original data (column 1 is soalr azimuth (degrees from North), column 2 is elevation (relative to horizon)
tempdata$sun_angle<-b[,2]
## add solar noon time to copy
c<-solarnoon(a,a$Timestamp, POSIXct.out=TRUE)
## and sun size and set time to copy
d<-sunriset(a,a$Timestamp, direction="sunrise",POSIXct.out=T)
e<-sunriset(a,a$Timestamp, direction="sunset", POSIXct.out=T)
## calculate solar midnight (halfway between sunset and sunrise)
f<-e[,2]-((e[,2]-d[,2])/2)
## calculate ephemeris times (day night, civil and nautical twilights (sun -6 and -12 degrees  degrees from horizon, respsectively))
tempdata$solar_period<-"day"
tempdata[tempdata$sun_angle<0,"solar_period"]<- "night"
tempdata[tempdata$sun_angle<0 & tempdata$sun_angle>=-6,"solar_period"]<- "civil twilight"
tempdata[tempdata$sun_angle<(-6) & tempdata$sun_angle>=(-12),"solar_period"]<- "nautical twilight"
## create data.frame with ephemeris times (previous dusk, solar midnight, dawn, solar noon, dusk) and location time
solarpositions<-as.data.frame(f-(12*60*60))
colnames(solarpositions)<-c("solarmidnight")
solarpositions$dawn<-d[,2]
solarpositions$solarnoon<-f
solarpositions$dusk<-e[,2]
solarpositions$previousdusk<-solarpositions$dusk-(24*60*60)
solarpositions$time<-tempdata$Timestamp
## copy ephemris into numbers (POSIXct - seconds)
solarpositionsnum<-as.data.frame(as.numeric(solarpositions[,1]))
solarpositionsnum[,2]<-as.numeric(solarpositions[,2])
solarpositionsnum[,3]<-as.numeric(solarpositions[,3])
solarpositionsnum[,4]<-as.numeric(solarpositions[,4])
solarpositionsnum[,5]<-as.numeric(solarpositions[,5])
solarpositionsnum[,6]<-as.numeric(solarpositions[,6])
## copy column names to numeric times    
colnames(solarpositionsnum)<-colnames(solarpositions[,1:6])
### calculate circular representation of photoperiod - this first code calculates a radian based photo period index
#### 0 = at sunrise,
#### 1 = at solar noon,
#### 2 = at sunset,
#### 3 = at solar midnight
## calculate daylength and night-length
solarpositionsnum$daylength<-solarpositionsnum$dusk-solarpositionsnum$dawn
solarpositionsnum$nightlength<-solarpositionsnum$dawn-solarpositionsnum$previousdusk
## calculate which ephemeris is immediately following location time
solarpositionsnum$nextperiod<-ifelse(solarpositionsnum$time<=solarpositionsnum$previousdusk,"previousdusk",
                                     ifelse(solarpositionsnum$time<=solarpositionsnum$dawn,"dawn","dusk"))
## calculate the proportion of time elapsed between the daylength/night-length and location time (daytime = 0-2; nighttime = 2-4; solar noon = 1, solar midnight = 3; sunrise = 0/4; sunset = 2)
solarpositions$dayperiod<-ifelse(solarpositionsnum$nextperiod=="dawn",
                                 2+(2*(solarpositionsnum$time-solarpositionsnum$previousdusk)/(solarpositionsnum$nightlength)),
                                 ifelse(solarpositionsnum$nextperiod=="dusk",
                                        2*(solarpositionsnum$time-solarpositionsnum$dawn)/(solarpositionsnum$daylength),
                                        2*(solarpositionsnum$daylength-(solarpositionsnum$previousdusk-solarpositionsnum$time))/(solarpositionsnum$daylength)))
#### convert that elapsed day proportion into sine function(daytime = positive 0 to 0; nighttime = negative 0 to 0; solar noon = 1, solar midnight = -1; sunrise & sunset = 0)
solarpositions$sin_dayperiod<-sin(solarpositions$dayperiod/2*pi)
## add to original data    
tempdata$sin_dayperiod<-solarpositions$sin_dayperiod
tempdata$rad_times2_dayperiod<-solarpositions$dayperiod


testing <- tempdata[,]
birdids <-unique(testing$uniqueID)
birdids_df <-as.data.frame(birdids)
####
for(i in 1:length(birdids)){
  
  a<-testing[testing$uniqueID==birdids[i],]
  if(a$joinid_2[1]==FALSE) {firstsubset <- AllLocs %>% filter(individual_local_identifier == a$joinid[1])}
  if(a$joinid_2[1]==TRUE) {firstsubset <- AllLocs %>% filter(tag_local_identifier == a$joinid[1])}
  
  a_minus1 <- firstsubset %>% filter(timestamp < a$Timestamp[1]) %>% filter(timestamp >= (a$Timestamp[1]-days(1)-minutes(5)))
  a_minus23 <- firstsubset %>% filter(timestamp < (a$Timestamp[1]-days(1)+minutes(5))) %>% filter(timestamp >= (a$Timestamp[1]-days(3)-minutes(5)))
  a_minus57 <- firstsubset %>% filter(timestamp < (a$Timestamp[1]-days(4)+minutes(5))) %>% filter(timestamp >= (a$Timestamp[1]-days(7)-minutes(5)))
  a_minus810 <- firstsubset %>% filter(timestamp < (a$Timestamp[1]-days(7)+minutes(5))) %>% filter(timestamp >= (a$Timestamp[1]-days(10)-minutes(5)))
  a_minus1215 <- firstsubset %>% filter(timestamp < (a$Timestamp[1]-days(11)+minutes(5))) %>% filter(timestamp >= (a$Timestamp[1]-days(15)-minutes(5)))
  
  ## if previous data doesn't exist - assumption is that previous point distribution is identical to distribution on the target day - Probably a poor assumption to make
  if(nrow(a_minus1)>0) {mean_distance_day1<- mean(distm(a[,c("location_long","location_lat")], a_minus1[,c("location_long","location_lat")]))} else {mean(distm(a[,c("location_long","location_lat")], a[,c("location_long","location_lat")]))}
  if(nrow(a_minus23)>0) {mean_distance_day23<- mean(distm(a[,c("location_long","location_lat")], a_minus23[,c("location_long","location_lat")]))} else {mean(distm(a[,c("location_long","location_lat")], a[,c("location_long","location_lat")]))}
  if(nrow(a_minus57)>0) {mean_distance_day57<- mean(distm(a[,c("location_long","location_lat")], a_minus57[,c("location_long","location_lat")]))} else {mean(distm(a[,c("location_long","location_lat")], a[,c("location_long","location_lat")]))}
  if(nrow(a_minus810)>0) {mean_distance_day810<- mean(distm(a[,c("location_long","location_lat")], a_minus810[,c("location_long","location_lat")]))} else {mean(distm(a[,c("location_long","location_lat")], a[,c("location_long","location_lat")]))}
  if(nrow(a_minus1215)>0) {mean_distance_day1215<- mean(distm(a[,c("location_long","location_lat")], a_minus1215[,c("location_long","location_lat")]))} else {mean(distm(a[,c("location_long","location_lat")], a[,c("location_long","location_lat")]))}
  
  if(nrow(a_minus1)>0) {prop_wi_100m_day1<- sum(distm(a[,c("location_long","location_lat")], a_minus1[,c("location_long","location_lat")])<=100)/sum(distm(a[,c("location_long","location_lat")], a_minus1[,c("location_long","location_lat")])>=0)} else {sum(distm(a[,c("location_long","location_lat")], a[,c("location_long","location_lat")])>=100)/sum(distm(a[,c("location_long","location_lat")], a[,c("location_long","location_lat")])>=0)}
  if(nrow(a_minus23)>0) {prop_wi_100m_day23<- sum(distm(a[,c("location_long","location_lat")], a_minus23[,c("location_long","location_lat")])<=100)/sum(distm(a[,c("location_long","location_lat")], a_minus23[,c("location_long","location_lat")])>=0)} else {sum(distm(a[,c("location_long","location_lat")], a[,c("location_long","location_lat")])>=100)/sum(distm(a[,c("location_long","location_lat")], a[,c("location_long","location_lat")])>=0)}
  if(nrow(a_minus57)>0) {prop_wi_100m_day57<- sum(distm(a[,c("location_long","location_lat")], a_minus57[,c("location_long","location_lat")])<=100)/sum(distm(a[,c("location_long","location_lat")], a_minus57[,c("location_long","location_lat")])>=0)} else {sum(distm(a[,c("location_long","location_lat")], a[,c("location_long","location_lat")])>=100)/sum(distm(a[,c("location_long","location_lat")], a[,c("location_long","location_lat")])>=0)}
  if(nrow(a_minus810)>0) {prop_wi_100m_day810<- sum(distm(a[,c("location_long","location_lat")], a_minus810[,c("location_long","location_lat")])<=100)/sum(distm(a[,c("location_long","location_lat")], a_minus810[,c("location_long","location_lat")])>=0)} else {sum(distm(a[,c("location_long","location_lat")], a[,c("location_long","location_lat")])>=100)/sum(distm(a[,c("location_long","location_lat")], a[,c("location_long","location_lat")])>=0)}
  if(nrow(a_minus1215)>0) {prop_wi_100m_day1215<- sum(distm(a[,c("location_long","location_lat")], a_minus1215[,c("location_long","location_lat")])<=100)/sum(distm(a[,c("location_long","location_lat")], a_minus1215[,c("location_long","location_lat")])>=0)} else {sum(distm(a[,c("location_long","location_lat")], a[,c("location_long","location_lat")])>=100)/sum(distm(a[,c("location_long","location_lat")], a[,c("location_long","location_lat")])>=0)}
  
  if(nrow(a_minus1)>0) {prop_wi_500m_day1<- sum(distm(a[,c("location_long","location_lat")], a_minus1[,c("location_long","location_lat")])<=500)/sum(distm(a[,c("location_long","location_lat")], a_minus1[,c("location_long","location_lat")])>=0)} else {sum(distm(a[,c("location_long","location_lat")], a[,c("location_long","location_lat")])>=500)/sum(distm(a[,c("location_long","location_lat")], a[,c("location_long","location_lat")])>=0)}
  if(nrow(a_minus23)>0) {prop_wi_500m_day23<- sum(distm(a[,c("location_long","location_lat")], a_minus23[,c("location_long","location_lat")])<=500)/sum(distm(a[,c("location_long","location_lat")], a_minus23[,c("location_long","location_lat")])>=0)} else {sum(distm(a[,c("location_long","location_lat")], a[,c("location_long","location_lat")])>=500)/sum(distm(a[,c("location_long","location_lat")], a[,c("location_long","location_lat")])>=0)}
  if(nrow(a_minus57)>0) {prop_wi_500m_day57<- sum(distm(a[,c("location_long","location_lat")], a_minus57[,c("location_long","location_lat")])<=500)/sum(distm(a[,c("location_long","location_lat")], a_minus57[,c("location_long","location_lat")])>=0)} else {sum(distm(a[,c("location_long","location_lat")], a[,c("location_long","location_lat")])>=500)/sum(distm(a[,c("location_long","location_lat")], a[,c("location_long","location_lat")])>=0)}
  if(nrow(a_minus810)>0) {prop_wi_500m_day810<- sum(distm(a[,c("location_long","location_lat")], a_minus810[,c("location_long","location_lat")])<=500)/sum(distm(a[,c("location_long","location_lat")], a_minus810[,c("location_long","location_lat")])>=0)} else {sum(distm(a[,c("location_long","location_lat")], a[,c("location_long","location_lat")])>=500)/sum(distm(a[,c("location_long","location_lat")], a[,c("location_long","location_lat")])>=0)}
  if(nrow(a_minus1215)>0) {prop_wi_500m_day1215<- sum(distm(a[,c("location_long","location_lat")], a_minus1215[,c("location_long","location_lat")])<=500)/sum(distm(a[,c("location_long","location_lat")], a_minus1215[,c("location_long","location_lat")])>=0)} else {sum(distm(a[,c("location_long","location_lat")], a[,c("location_long","location_lat")])>=500)/sum(distm(a[,c("location_long","location_lat")], a[,c("location_long","location_lat")])>=0)}
  
  if(nrow(a_minus1)>0) {prop_wi_25km_day1<- sum(distm(a[,c("location_long","location_lat")], a_minus1[,c("location_long","location_lat")])<=25000)/sum(distm(a[,c("location_long","location_lat")], a_minus1[,c("location_long","location_lat")])>=0)} else {sum(distm(a[,c("location_long","location_lat")], a[,c("location_long","location_lat")])>=25000)/sum(distm(a[,c("location_long","location_lat")], a[,c("location_long","location_lat")])>=0)}
  if(nrow(a_minus23)>0) {prop_wi_25km_day23<- sum(distm(a[,c("location_long","location_lat")], a_minus23[,c("location_long","location_lat")])<=25000)/sum(distm(a[,c("location_long","location_lat")], a_minus23[,c("location_long","location_lat")])>=0)} else {sum(distm(a[,c("location_long","location_lat")], a[,c("location_long","location_lat")])>=25000)/sum(distm(a[,c("location_long","location_lat")], a[,c("location_long","location_lat")])>=0)}
  if(nrow(a_minus57)>0) {prop_wi_25km_day57<- sum(distm(a[,c("location_long","location_lat")], a_minus57[,c("location_long","location_lat")])<=25000)/sum(distm(a[,c("location_long","location_lat")], a_minus57[,c("location_long","location_lat")])>=0)} else {sum(distm(a[,c("location_long","location_lat")], a[,c("location_long","location_lat")])>=25000)/sum(distm(a[,c("location_long","location_lat")], a[,c("location_long","location_lat")])>=0)}
  if(nrow(a_minus810)>0) {prop_wi_25km_day810<- sum(distm(a[,c("location_long","location_lat")], a_minus810[,c("location_long","location_lat")])<=25000)/sum(distm(a[,c("location_long","location_lat")], a_minus810[,c("location_long","location_lat")])>=0)} else {sum(distm(a[,c("location_long","location_lat")], a[,c("location_long","location_lat")])>=25000)/sum(distm(a[,c("location_long","location_lat")], a[,c("location_long","location_lat")])>=0)}
  if(nrow(a_minus1215)>0) {prop_wi_25km_day1215<- sum(distm(a[,c("location_long","location_lat")], a_minus1215[,c("location_long","location_lat")])<=25000)/sum(distm(a[,c("location_long","location_lat")], a_minus1215[,c("location_long","location_lat")])>=0)} else {sum(distm(a[,c("location_long","location_lat")], a[,c("location_long","location_lat")])>=25000)/sum(distm(a[,c("location_long","location_lat")], a[,c("location_long","location_lat")])>=0)}
  
  
  timediffs<- as.numeric(difftime(lead(a$Timestamp),a$Timestamp,units="hours"))
  averagetimeinterval<-mean(timediffs,na.rm=T)
  day<-a[a$sun_angle>=0,]
  if(nrow(day)<=2) {next}
  night<-a[a$sun_angle<0,]
  distmatix <- distm(a[,c("location_long","location_lat")])
  proplocsgt100m<-length(distmatix[distmatix>100])/length(distmatix[distmatix>0])
  proplocsgt300m<-length(distmatix[distmatix>300])/length(distmatix[distmatix>0])
  proplocsgt500m<-length(distmatix[distmatix>500])/length(distmatix[distmatix>0])
  proplocsgt1km<-length(distmatix[distmatix>1000])/length(distmatix[distmatix>0])
  proplocsgt10km<-length(distmatix[distmatix>10000])/length(distmatix[distmatix>0])
  proplocsgt25km<-length(distmatix[distmatix>25000])/length(distmatix[distmatix>0])
  proplocsgt50km<-length(distmatix[distmatix>50000])/length(distmatix[distmatix>0])
  proplocsgt100km<-length(distmatix[distmatix>100000])/length(distmatix[distmatix>0])  
  
  standarddeviationpairwisedistances<-sd(distmatix[row(distmatix) < col(distmatix)])
  standarddeviationsuccessivedistances<-sd(distmatix[row(distmatix) == (col(distmatix)-1)])
  
  distrow<-timediffs
  for(j in 1:nrow(a)-1){
    distrow[j]<-distmatix[j,j+1]
  }
  distrowlong<-timediffs
  distrowlong[!is.na(distrowlong)] <- NA ####
  if(length(distrowlong)>datainterval){
  for(k in 1:(nrow(a)-datainterval)){
    distrowlong[k]<-distmatix[k,k+datainterval]
  }}
  ## not sure if this will work if duration is 1 day  I think it would calculate distance form each location to itself
  meandistinterval = 0
  mediandistinterval = 0
  maxdistinterval = 0
  mindistinterval = 0
  if(length(distrowlong)>datainterval){
  meandistinterval = mean(distrowlong,na.rm = T)
  mediandistinterval = median(distrowlong,na.rm = T)
  maxdistinterval = max(distrowlong,na.rm = T)
  mindistinterval = min(distrowlong,na.rm = T)}
  
  probablemigration<-"N"
  if(distmatix[1,j] >= 100000) {probablemigration <- "Y"}
  
  ratekph<-(distrow/timediffs)/1000
  meanrate<- mean(ratekph,na.rm = T)
  medianrate<- median(ratekph,na.rm = T)
  maxrate<-max(ratekph,na.rm = T)
  ratesover5kph<-(length(ratekph[ratekph>5])-1)/(length(ratekph)-1)
  ratesover10kph<-(length(ratekph[ratekph>10])-1)/(length(ratekph)-1)
  ratesover25kph<-(length(ratekph[ratekph>25])-1)/(length(ratekph)-1)
  ratesover50kph<-(length(ratekph[ratekph>50])-1)/(length(ratekph)-1)
  
  if(meanrate>150) {meanrate <- 150 }
  if(medianrate>150) {medianrate <- 150 }
  if(maxrate>150) {maxrate <- 150 }
  
  
  daydistmatrix <- distm(day[,c("location_long","location_lat")])
  meandist<- mean(distmatix[distmatix>0])
  mediandist <- median(distmatix[distmatix>0])
  maxdist <- max(distmatix[distmatix>0])
  averagepropclosepoints<-length(distmatix[distmatix>0 & distmatix<50])/length(distmatix[distmatix>0])
  
  daycount<-nrow(a[a$sun_angle>0,])
  nightcount<-nrow(a[a$sun_angle<0,])
  averagepropclosepoints_night <- 0
  mediannightdist <- 0
  mediandaydist <- 0
  mediandaynightdist <- 0
  meandaynightdist <- 0
  if(nightcount>0){
    daynightdistmatrix <- distm(day[,c("location_long","location_lat")],night[,c("location_long","location_lat")])
    
    mediandaynightdist <- median(daynightdistmatrix)
    meandaynightdist <- mean(daynightdistmatrix)
    nightdistmatrix <- distm(night[,c("location_long","location_lat")])
    averagepropclosepoints_night<-length(nightdistmatrix[nightdistmatrix>0 & nightdistmatrix<50])/length(nightdistmatrix[nightdistmatrix>0])
    mediannightdist <- median(nightdistmatrix[nightdistmatrix>0])
    mediandaydist <- median(daydistmatrix[daydistmatrix>0])
  }
  firsttolast <- distmatix[1,ncol(distmatix)]
  firsttomid <- distmatix[1,12]
  midtolast <- distmatix[13,ncol(distmatix)]
  maxmedianratio <-maxdist/mediandist
  
  atrack<-a %>% make_track(.x = location_long, .y=location_lat, .t=Timestamp, crs = CRS("+proj=longlat +datum=WGS84"))
  utmtrack <- atrack %>% transform_coords(sp::CRS("+proj=utm +zone=10. +datum=WGS84"))
  hulls <- utmtrack %>% hr_locoh(n=30, type = "r", levels = c(0.25, 0.50, 0.75, 1), rand_buffer = 10)
  
  Overlap25to75<-hulls$locoh$area[1]/hulls$locoh$area[3]
  Overlap50to100<-hulls$locoh$area[2]/hulls$locoh$area[4]
  
  points<-a
  coordinates(points) <- ~ location_long + location_lat
  proj4string(points)<-CRS("+proj=longlat +datum=WGS84")
  points<- spTransform(points, CRS("+proj=utm +zone=10. +datum=WGS84"))
  points <- st_as_sfc(points)
  
  hulls4<-st_cast(hulls$locoh$geometry[4], to = "POLYGON")
  hulls44 <- st_sf(id_polygons=paste0("poly_", LETTERS[1:length(hulls4)]), geometry = st_cast(hulls$locoh$geometry[4], to = "POLYGON"))
  intersection <- st_intersection(x = hulls44, y = points)
  numberofhulls<-length(hulls4)
  numberoffocalareas<-sum(table(intersection$id_polygons)>=3)
  
  clustermaxdist<-0
  clustermeandist<-0
  focalclustermaxdist<-0
  focalclustermeandist<-0
  
  if(numberofhulls>1){
    clusterdistmatrix<-st_distance(hulls44)
    clustermatrixnumber<-as.numeric(clusterdistmatrix)
    clustermaxdist <- max(clusterdistmatrix)
    clustermeandist <- mean(clustermatrixnumber[clustermatrixnumber>0])
  }
  
  if(numberoffocalareas>1){
    focalclusterdistmatrix<-st_distance(hulls44[table(intersection$id_polygons)>=3,])
    focalclusterdistmatrix<-as.numeric(focalclusterdistmatrix)
    focalclustermaxdist <- max(focalclusterdistmatrix)
    focalclustermeandist <- mean(focalclusterdistmatrix[focalclusterdistmatrix>0])
  }
  ## habitat info
  mean_MNDWI <- mean(a$MNDWI)
  median_MNDWI <- median(a$MNDWI)
  Drypoints <- sum(a$wet_or_dry=="Dry")
  Wetpoints <- sum(a$wet_or_dry=="Wet")
  Verydrypoints <- sum(a$MNDWI <= -0.3)
  Sortofdrypoints <- sum(a$MNDWI <= 0 & a$MNDWI > -0.3)
  MNDWI25perc <- quantile(a$MNDWI, probs = 0.25)
  MNDWI75perc <- quantile(a$MNDWI, probs = 0.75)
  
  birdids_df[i,"uniqueID"]<-birdids[i]
  birdids_df[i,"probablemigration"]<-probablemigration
  birdids_df[i,"daypoints"]<-daycount
  birdids_df[i,"nightpoints"]<-nightcount
  birdids_df[i,"logmeandist"]<-log(meandist)
  birdids_df[i,"logmediandist"]<-log(mediandist)
  birdids_df[i,"logmaxdist"]<-log(maxdist)
  birdids_df[i,"meandistinterval"]<- meandistinterval 
  birdids_df[i,"mediandistinterval"]<- mediandistinterval 
  birdids_df[i,"maxdistinterval"]<- maxdistinterval 
  birdids_df[i,"mindistinterval"]<-  mindistinterval 
  birdids_df[i,"proplocsgt100m"] <- proplocsgt100m
  birdids_df[i,"proplocsgt300m"] <- proplocsgt300m
  birdids_df[i,"proplocsgt500m"] <- proplocsgt500m
  birdids_df[i,"proplocsgt1km"] <- proplocsgt1km
  birdids_df[i,"proplocsgt10km"] <- proplocsgt10km
  birdids_df[i,"proplocsgt25km"] <- proplocsgt25km
  birdids_df[i,"proplocsgt50km"] <- proplocsgt50km
  birdids_df[i,"proplocsgt100km"] <- proplocsgt100km
  birdids_df[i,"standarddeviationpairwisedistances"] <- standarddeviationpairwisedistances
  birdids_df[i,"standarddeviationsuccessivedistances"] <- standarddeviationsuccessivedistances
  birdids_df[i,"meanrate"] <- meanrate
  birdids_df[i,"medianrate"] <- medianrate
  birdids_df[i,"maxrate"] <- maxrate
  birdids_df[i,"ratesover5kph"] <- ratesover5kph
  birdids_df[i,"ratesover10kph"] <- ratesover10kph
  birdids_df[i,"ratesover25kph"] <- ratesover25kph
  birdids_df[i,"ratesover50kph"] <- ratesover50kph
  birdids_df[i,"averagepropclosepoints"]<-averagepropclosepoints
  birdids_df[i,"averagepropclosepoints_night"]<-averagepropclosepoints_night
  birdids_df[i,"logmediandaynightdist"]<-log(mediandaynightdist)
  birdids_df[i,"logmeandaynightdist"]<-log(meandaynightdist)
  birdids_df[i,"logmediannightdist"]<-log(mediannightdist)
  birdids_df[i,"logmediandaydist"]<-log(mediandaydist)
  birdids_df[i,"logfirsttolast"]<-log(firsttolast)
  birdids_df[i,"logfirsttomid"]<-log(firsttomid)
  birdids_df[i,"logmidtolast"]<-log(midtolast)
  birdids_df[i,"maxmedianratio"]<-maxmedianratio
  birdids_df[i,"Overlap25to75"]<-Overlap25to75
  birdids_df[i,"Overlap50to100"]<-Overlap50to100
  birdids_df[i,"numberofhulls"]<-numberofhulls
  birdids_df[i,"numberoffocalareas"]<-numberoffocalareas
  birdids_df[i,"logclustermaxdist"]<-log(clustermaxdist)
  birdids_df[i,"logclustermeandist"]<-log(clustermeandist)
  birdids_df[i,"logfocalclustermaxdist"]<-log(focalclustermaxdist)
  birdids_df[i,"logfocalclustermeandist"]<-log(focalclustermeandist)
  birdids_df[i, "mean_MNDWI"] <- mean_MNDWI
  birdids_df[i, "median_MNDWI"] <- median_MNDWI
  birdids_df[i, "Drypoints"] <- Drypoints  
  birdids_df[i, "Wetpoints"] <- Wetpoints
  birdids_df[i, "Verydrypoints"] <- Verydrypoints
  birdids_df[i, "Sortofdrypoints"] <- Sortofdrypoints
  birdids_df[i, "MNDWI25perc"] <- MNDWI25perc
  birdids_df[i, "MNDWI75perc"] <- MNDWI75perc
  birdids_df[i, "mean_distance_day1"] <- mean_distance_day1
  birdids_df[i, "mean_distance_day23"] <- mean_distance_day23
  birdids_df[i, "mean_distance_day57"] <- mean_distance_day57
  birdids_df[i, "mean_distance_day810"] <- mean_distance_day810
  birdids_df[i, "mean_distance_day1215"] <- mean_distance_day1215
  birdids_df[i, "prop_wi_100m_day1"] <- prop_wi_100m_day1
  birdids_df[i, "prop_wi_100m_day23"] <- prop_wi_100m_day23
  birdids_df[i, "prop_wi_100m_day57"] <- prop_wi_100m_day57
  birdids_df[i, "prop_wi_100m_day810"] <- prop_wi_100m_day810
  birdids_df[i, "prop_wi_100m_day1215"] <- prop_wi_100m_day1215
  birdids_df[i, "prop_wi_500m_day1"] <- prop_wi_500m_day1
  birdids_df[i, "prop_wi_500m_day23"] <- prop_wi_500m_day23
  birdids_df[i, "prop_wi_500m_day57"] <- prop_wi_500m_day57
  birdids_df[i, "prop_wi_500m_day810"] <- prop_wi_500m_day810
  birdids_df[i, "prop_wi_500m_day1215"] <- prop_wi_500m_day1215
  birdids_df[i, "prop_wi_25km_day1"] <- prop_wi_25km_day1
  birdids_df[i, "prop_wi_25km_day23"] <- prop_wi_25km_day23
  birdids_df[i, "prop_wi_25km_day57"] <- prop_wi_25km_day57
  birdids_df[i, "prop_wi_25km_day810"] <- prop_wi_25km_day810
  birdids_df[i, "prop_wi_25km_day1215"] <- prop_wi_25km_day1215
}

birdids_df<-birdids_df %>% select(-c(birdids))
tempdata <- tempdata %>% mutate(LifeStage = Status)

columnset <- c("`Animal-Taxon-Detail`","LifeStage","uniqueID","sindate","cosdate","sin_dayperiod", "distHav", "`Animal-Sex`")
columnset <- columnset[columnset %in% colnames(tempdata)]
analysisdata <-tempdata %>% select(columnset)

widedata_in<-analysisdata %>% group_by(uniqueID) %>% mutate(seqid = row_number()) %>% ungroup

final<- widedata_in %>% select(all_of(columnset),seqid) %>% distinct(.)
final<-final[final$seqid==1,]

final <- right_join(final, birdids_df, by = )
final<-final[complete.cases(final),]

final$logfirsttolast[final$logfirsttolast==-Inf]<- min(final$logfirsttolast[final$logfirsttolast!=-Inf])
final$logfirsttomid[final$logfirsttomid==-Inf]<- min(final$logfirsttomid[final$logfirsttomid!=-Inf])
final$logmidtolast[final$logmidtolast==-Inf]<- min(final$logmidtolast[final$logmidtolast!=-Inf])
final$logclustermaxdist[final$logclustermaxdist==-Inf]<- min(final$logclustermaxdist[final$logclustermaxdist!=-Inf])
final$logclustermeandist[final$logclustermeandist==-Inf]<- min(final$logclustermeandist[final$logclustermeandist!=-Inf])
final$logfocalclustermaxdist[final$logfocalclustermaxdist==-Inf]<- min(final$logfocalclustermaxdist[final$logfocalclustermaxdist!=-Inf])
final$logmediandaynightdist[final$logmediandaynightdist==-Inf]<- min(final$logmediandaynightdist[final$logmediandaynightdist!=-Inf])
final$logfocalclustermeandist[final$logfocalclustermeandist==-Inf]<- min(final$logfocalclustermeandist[final$logfocalclustermeandist!=-Inf])
final$logmeandaynightdist[final$logmeandaynightdist==-Inf]<- min(final$logmeandaynightdist[final$logmeandaynightdist!=-Inf])
final$logmediannightdist[final$logmediannightdist==-Inf]<- min(final$logmediannightdist[final$logmediannightdist!=-Inf])
final$logmediandaydist[final$logmediandaydist==-Inf]<- min(final$logmediandaydist[final$logmediandaydist!=-Inf])

dropcols = c("probablemigration","seqid","distHav","sin_dayperiod","daypoints","nightpoints")
final<- final[,colnames(final) %ni% dropcols]
write.csv(final, paste0("D:/Git_repos/mlprojects/ForuploadtoS3/durationsets/augmentedhouryset_analysisreadywithhabitatandpastlocations_wideformat_withID.csv"), row.names = F)

final %>% group_by(LifeStage) %>% summarise(individualdays = length(unique(uniqueID)))

dropcols = c("uniqueID")
final<- final[,colnames(final) %ni% dropcols]
write.csv(final, paste0("D:/Git_repos/mlprojects/ForuploadtoS3/durationsets/augmentedhouryset_analysisreadywithhabitatandpastlocations_wideformat.csv"), row.names = F)


                              
