# Supplementary material for: Machine learned daily life history classification using low frequency tracking data and automated modelling pipelines: application to North American waterfowl
Source: Mov Ecol. 2022 May 16;10:23. doi: 10.1186/s40462-022-00324-7 (PMC9109391; doi:10.1186/s40462-022-00324-7)
Supplement: Supplementary file 3 — Additional file 3. Data preprocessing, testing data splitting and preparation for AWS SageMaker Studio. [file 40462_2022_324_MOESM3_ESM.ipynb]

{
 "cells": [
  {
   "cell_type": "code",
   "execution_count": 2,
   "id": "c90f2cbe",
   "metadata": {},
   "outputs": [
    {
     "name": "stdout",
     "output_type": "stream",
     "text": [
      "/home/ec2-user/anaconda3/envs/amazonei_tensorflow_p36/lib/python3.6/site-packages/secretstorage/dhcrypto.py:16: CryptographyDeprecationWarning: int_from_bytes is deprecated, use int.from_bytes instead\n",
      "  from cryptography.utils import int_from_bytes\n",
      "/home/ec2-user/anaconda3/envs/amazonei_tensorflow_p36/lib/python3.6/site-packages/secretstorage/util.py:25: CryptographyDeprecationWarning: int_from_bytes is deprecated, use int.from_bytes instead\n",
      "  from cryptography.utils import int_from_bytes\n",
      "\u001b[33mWARNING: You are using pip version 21.1.2; however, version 21.2.4 is available.\n",
      "You should consider upgrading via the '/home/ec2-user/anaconda3/envs/amazonei_tensorflow_p36/bin/python -m pip install --upgrade pip' command.\u001b[0m\n",
      "Note: you may need to restart the kernel to use updated packages.\n",
      "CPU times: user 1.8 s, sys: 169 ms, total: 1.97 s\n",
      "Wall time: 4.77 s\n"
     ]
    }
   ],
   "source": [
    "%%time\n",
    "%pip install -qU 'sagemaker>=2.15.0' 's3fs==0.4.2' 'awswrangler==1.2.0'\n",
    "%matplotlib inline\n",
    "\n",
    "\n",
    "import os\n",
    "import boto3\n",
    "import re\n",
    "import copy\n",
    "import time\n",
    "from time import gmtime, strftime\n",
    "import sagemaker\n",
    "from sagemaker import get_execution_role\n",
    "import awswrangler as wr\n",
    "from sklearn.model_selection import train_test_split\n",
    "import numpy as np\n",
    "import seaborn as sns\n",
    "import pandas as pd\n",
    "import awswrangler as wr\n",
    "from sagemaker.amazon.amazon_estimator import RecordSet\n",
    "import json\n",
    "import io\n",
    "from urllib.parse import urlparse\n",
    "import matplotlib.pyplot as plt\n",
    "import seaborn as sns\n",
    "from sagemaker.tuner import IntegerParameter, CategoricalParameter, ContinuousParameter, HyperparameterTuner\n",
    "from sagemaker import AlgorithmEstimator\n",
    "from sagemaker.image_uris import retrieve\n",
    "from sagemaker.inputs import TrainingInput\n",
    "from datetime import datetime\n",
    "from sagemaker.serializers import CSVSerializer\n",
    "role = sagemaker.get_execution_role()\n",
    "region = boto3.Session().region_name\n",
    "\n",
    "\n",
    "sagemaker_session = sagemaker.Session()\n",
    "s3 = sagemaker_session.boto_session.resource('s3')\n",
    "data_bucket = 'your_bucket_here'\n",
    "data_prefix = 'rawdata'\n",
    "\n",
    "filename = 'augmentedhouryset_analysisreadywithhabitatandpastlocations_wideformat_withID.csv' #filename with all variables\n"
   ]
  },
  {
   "cell_type": "code",
   "execution_count": 3,
   "id": "d80ace0b",
   "metadata": {
    "scrolled": true
   },
   "outputs": [
    {
     "name": "stderr",
     "output_type": "stream",
     "text": [
      "/home/ec2-user/anaconda3/envs/amazonei_tensorflow_p36/lib/python3.6/site-packages/ipykernel/__main__.py:4: UserWarning: Pandas doesn't allow columns to be created via a new attribute name - see https://pandas.pydata.org/pandas-docs/stable/indexing.html#attribute-access\n"
     ]
    }
   ],
   "source": [
    "data_wr_location = \"s3://{}/{}/{}\".format(data_bucket,data_prefix, filename) # S3 URL\n",
    "rawdata = wr.s3.read_csv(path=data_wr_location)\n",
    "rawdata.dropna(axis = 0, how = 'any', inplace = True)\n",
    "rawdata.cc = rawdata['LifeStage'].astype('category')\n",
    "trainlist, testlist = train_test_split(rawdata, shuffle=True, test_size=0.20, random_state=1, stratify=rawdata.LifeStage)\n"
   ]
  },
  {
   "cell_type": "code",
   "execution_count": 7,
   "id": "723b527a",
   "metadata": {},
   "outputs": [],
   "source": [
    "trainlist.to_csv('s3://{}/splits/trainwithLABELandID.csv'.format(data_bucket), index=False, header = True)\n",
    "testlist.to_csv('s3://{}/splits/testwithLABELandID.csv'.format(data_bucket), index=False, header = True)\n",
    "trainlist.drop(['uniqueID'],axis=1).to_csv('s3://{}/splits/train.csv'.format(data_bucket), index=False, header = True)\n",
    "testlist.drop(['uniqueID'],axis=1).to_csv('s3://{}/splits/test.csv'.format(data_bucket), index=False, header = True)\n",
    "trainlist.drop(['LifeStage'],axis=1).to_csv('s3://{}/splits/trainnoLABELS.csv'.format(data_bucket), index=False, header = True)\n",
    "testlist.drop(['LifeStage'],axis=1).to_csv('s3://{}/splits/testnoLABELS.csv'.format(data_bucket), index=False, header = True)\n",
    "trainlist.drop(['LifeStage','uniqueID'],axis=1).to_csv('s3://{}/splits/trainnoheader.csv'.format(data_bucket), index=False, header = False)\n",
    "testlist.drop(['LifeStage','uniqueID'],axis=1).to_csv('s3://{}/splits/testnoheader.csv'.format(data_bucket), index=False, header = False)\n",
    "trainlist.drop(['LifeStage','uniqueID'],axis=1).to_csv('s3://{}/splits/trainNOLABELandID.csv'.format(data_bucket), index=False, header = True)\n",
    "testlist.drop(['LifeStage','uniqueID'],axis=1).to_csv('s3://{}/splits/testNOLABELandID.csv'.format(data_bucket), index=False, header = True)\n",
    "\n"
   ]
  },
  {
   "cell_type": "code",
   "execution_count": 10,
   "id": "3861b68c",
   "metadata": {},
   "outputs": [
    {
     "name": "stderr",
     "output_type": "stream",
     "text": [
      "/home/ec2-user/anaconda3/envs/amazonei_tensorflow_p36/lib/python3.6/site-packages/ipykernel/__main__.py:7: UserWarning: Pandas doesn't allow columns to be created via a new attribute name - see https://pandas.pydata.org/pandas-docs/stable/indexing.html#attribute-access\n"
     ]
    }
   ],
   "source": [
    "prefx = \"nohistory\"\n",
    "data_wr_location = \"s3://{}/{}/{}\".format(data_bucket,data_prefix, filename) # S3 URL\n",
    "rawdata = wr.s3.read_csv(path=data_wr_location)\n",
    "rawdata = rawdata.drop(['mean_distance_day1', 'mean_distance_day23','mean_distance_day57','mean_distance_day810','mean_distance_day1215','prop_wi_100m_day1','prop_wi_100m_day23','prop_wi_100m_day57','prop_wi_100m_day810','prop_wi_100m_day1215','prop_wi_500m_day1','prop_wi_500m_day23','prop_wi_500m_day57','prop_wi_500m_day810','prop_wi_500m_day1215','prop_wi_25km_day1','prop_wi_25km_day23','prop_wi_25km_day57','prop_wi_25km_day810','prop_wi_25km_day1215'],axis=1)\n",
    "\n",
    "rawdata.dropna(axis = 0, how = 'any', inplace = True)\n",
    "rawdata.cc = rawdata['LifeStage'].astype('category')\n",
    "trainlist, testlist = train_test_split(rawdata, shuffle=True, test_size=0.20, random_state=1, stratify=rawdata.LifeStage)\n",
    "trainlist.to_csv('s3://{}/{}/splits/trainwithLABELandID.csv'.format(data_bucket,prefx), index=False, header = True)\n",
    "testlist.to_csv('s3://{}/{}/splits/testwithLABELandID.csv'.format(data_bucket,prefx), index=False, header = True)\n",
    "trainlist.drop(['uniqueID'],axis=1).to_csv('s3://{}/{}/splits/train.csv'.format(data_bucket,prefx), index=False, header = True)\n",
    "testlist.drop(['uniqueID'],axis=1).to_csv('s3://{}/{}/splits/test.csv'.format(data_bucket,prefx), index=False, header = True)\n",
    "trainlist.drop(['LifeStage'],axis=1).to_csv('s3://{}/{}/splits/trainnoLABELS.csv'.format(data_bucket,prefx), index=False, header = True)\n",
    "testlist.drop(['LifeStage'],axis=1).to_csv('s3://{}/{}/splits/testnoLABELS.csv'.format(data_bucket,prefx), index=False, header = True)\n",
    "trainlist.drop(['LifeStage','uniqueID'],axis=1).to_csv('s3://{}/{}/splits/trainnoheader.csv'.format(data_bucket,prefx), index=False, header = False)\n",
    "testlist.drop(['LifeStage','uniqueID'],axis=1).to_csv('s3://{}/{}/splits/testnoheader.csv'.format(data_bucket,prefx), index=False, header = False)\n",
    "trainlist.drop(['LifeStage','uniqueID'],axis=1).to_csv('s3://{}/{}/splits/trainNOLABELandID.csv'.format(data_bucket,prefx), index=False, header = True)\n",
    "testlist.drop(['LifeStage','uniqueID'],axis=1).to_csv('s3://{}/{}/splits/testNOLABELandID.csv'.format(data_bucket,prefx), index=False, header = True)\n"
   ]
  },
  {
   "cell_type": "code",
   "execution_count": 11,
   "id": "efd08a9f",
   "metadata": {},
   "outputs": [
    {
     "name": "stderr",
     "output_type": "stream",
     "text": [
      "/home/ec2-user/anaconda3/envs/amazonei_tensorflow_p36/lib/python3.6/site-packages/ipykernel/__main__.py:8: UserWarning: Pandas doesn't allow columns to be created via a new attribute name - see https://pandas.pydata.org/pandas-docs/stable/indexing.html#attribute-access\n"
     ]
    }
   ],
   "source": [
    "prefx = \"nohab-hist\"\n",
    "data_wr_location = \"s3://{}/{}/{}\".format(data_bucket,data_prefix, filename) # S3 URL\n",
    "rawdata = wr.s3.read_csv(path=data_wr_location)\n",
    "rawdata = rawdata.drop(['mean_distance_day1', 'mean_distance_day23','mean_distance_day57','mean_distance_day810','mean_distance_day1215','prop_wi_100m_day1','prop_wi_100m_day23','prop_wi_100m_day57','prop_wi_100m_day810','prop_wi_100m_day1215','prop_wi_500m_day1','prop_wi_500m_day23','prop_wi_500m_day57','prop_wi_500m_day810','prop_wi_500m_day1215','prop_wi_25km_day1','prop_wi_25km_day23','prop_wi_25km_day57','prop_wi_25km_day810','prop_wi_25km_day1215'],axis=1)\n",
    "rawdata = rawdata.drop(['mean_MNDWI','median_MNDWI','Drypoints','Wetpoints','Verydrypoints','Sortofdrypoints','MNDWI25perc','MNDWI75perc'],axis=1)\n",
    "\n",
    "rawdata.dropna(axis = 0, how = 'any', inplace = True)\n",
    "rawdata.cc = rawdata['LifeStage'].astype('category')\n",
    "trainlist, testlist = train_test_split(rawdata, shuffle=True, test_size=0.20, random_state=1, stratify=rawdata.LifeStage)\n",
    "trainlist.to_csv('s3://{}/{}/splits/trainwithLABELandID.csv'.format(data_bucket,prefx), index=False, header = True)\n",
    "testlist.to_csv('s3://{}/{}/splits/testwithLABELandID.csv'.format(data_bucket,prefx), index=False, header = True)\n",
    "trainlist.drop(['uniqueID'],axis=1).to_csv('s3://{}/{}/splits/train.csv'.format(data_bucket,prefx), index=False, header = True)\n",
    "testlist.drop(['uniqueID'],axis=1).to_csv('s3://{}/{}/splits/test.csv'.format(data_bucket,prefx), index=False, header = True)\n",
    "trainlist.drop(['LifeStage'],axis=1).to_csv('s3://{}/{}/splits/trainnoLABELS.csv'.format(data_bucket,prefx), index=False, header = True)\n",
    "testlist.drop(['LifeStage'],axis=1).to_csv('s3://{}/{}/splits/testnoLABELS.csv'.format(data_bucket,prefx), index=False, header = True)\n",
    "trainlist.drop(['LifeStage','uniqueID'],axis=1).to_csv('s3://{}/{}/splits/trainnoheader.csv'.format(data_bucket,prefx), index=False, header = False)\n",
    "testlist.drop(['LifeStage','uniqueID'],axis=1).to_csv('s3://{}/{}/splits/testnoheader.csv'.format(data_bucket,prefx), index=False, header = False)\n",
    "trainlist.drop(['LifeStage','uniqueID'],axis=1).to_csv('s3://{}/{}/splits/trainNOLABELandID.csv'.format(data_bucket,prefx), index=False, header = True)\n",
    "testlist.drop(['LifeStage','uniqueID'],axis=1).to_csv('s3://{}/{}/splits/testNOLABELandID.csv'.format(data_bucket,prefx), index=False, header = True)\n"
   ]
  },
  {
   "cell_type": "code",
   "execution_count": 14,
   "id": "ccd98147",
   "metadata": {},
   "outputs": [
    {
     "name": "stderr",
     "output_type": "stream",
     "text": [
      "/home/ec2-user/anaconda3/envs/amazonei_tensorflow_p36/lib/python3.6/site-packages/ipykernel/__main__.py:7: UserWarning: Pandas doesn't allow columns to be created via a new attribute name - see https://pandas.pydata.org/pandas-docs/stable/indexing.html#attribute-access\n"
     ]
    }
   ],
   "source": [
    "prefx = \"nohabitat\"\n",
    "data_wr_location = \"s3://{}/{}/{}\".format(data_bucket,data_prefix, filename) # S3 URL\n",
    "rawdata = wr.s3.read_csv(path=data_wr_location)\n",
    "rawdata = rawdata.drop(['mean_MNDWI','median_MNDWI','Drypoints','Wetpoints','Verydrypoints','Sortofdrypoints','MNDWI25perc','MNDWI75perc'],axis=1)\n",
    "\n",
    "rawdata.dropna(axis = 0, how = 'any', inplace = True)\n",
    "rawdata.cc = rawdata['LifeStage'].astype('category')\n",
    "trainlist, testlist = train_test_split(rawdata, shuffle=True, test_size=0.20, random_state=1, stratify=rawdata.LifeStage)\n",
    "trainlist.to_csv('s3://{}/{}/splits/trainwithLABELandID.csv'.format(data_bucket,prefx), index=False, header = True)\n",
    "testlist.to_csv('s3://{}/{}/splits/testwithLABELandID.csv'.format(data_bucket,prefx), index=False, header = True)\n",
    "trainlist.drop(['uniqueID'],axis=1).to_csv('s3://{}/{}/splits/train.csv'.format(data_bucket,prefx), index=False, header = True)\n",
    "testlist.drop(['uniqueID'],axis=1).to_csv('s3://{}/{}/splits/test.csv'.format(data_bucket,prefx), index=False, header = True)\n",
    "trainlist.drop(['LifeStage'],axis=1).to_csv('s3://{}/{}/splits/trainnoLABELS.csv'.format(data_bucket,prefx), index=False, header = True)\n",
    "testlist.drop(['LifeStage'],axis=1).to_csv('s3://{}/{}/splits/testnoLABELS.csv'.format(data_bucket,prefx), index=False, header = True)\n",
    "trainlist.drop(['LifeStage','uniqueID'],axis=1).to_csv('s3://{}/{}/splits/trainnoheader.csv'.format(data_bucket,prefx), index=False, header = False)\n",
    "testlist.drop(['LifeStage','uniqueID'],axis=1).to_csv('s3://{}/{}/splits/testnoheader.csv'.format(data_bucket,prefx), index=False, header = False)\n",
    "trainlist.drop(['LifeStage','uniqueID'],axis=1).to_csv('s3://{}/{}/splits/trainNOLABELandID.csv'.format(data_bucket,prefx), index=False, header = True)\n",
    "testlist.drop(['LifeStage','uniqueID'],axis=1).to_csv('s3://{}/{}/splits/testNOLABELandID.csv'.format(data_bucket,prefx), index=False, header = True)\n"
   ]
  },
 ],
 "metadata": {
  "kernelspec": {
   "display_name": "conda_amazonei_tensorflow_p36",
   "language": "python",
   "name": "conda_amazonei_tensorflow_p36"
  },
  "language_info": {
   "codemirror_mode": {
    "name": "ipython",
    "version": 3
   },
   "file_extension": ".py",
   "mimetype": "text/x-python",
   "name": "python",
   "nbconvert_exporter": "python",
   "pygments_lexer": "ipython3",
   "version": "3.6.10"
  }
 },
 "nbformat": 4,
 "nbformat_minor": 5
}
